# Supplementary material for: Involvement of Th1Th17 Cell Subpopulations in the Immune Responses of Mothers Who Gave Birth to Children with Congenital Zika Syndrome (CZS)
Source: Viruses. 2022 Jan 26;14(2):250. doi: 10.3390/v14020250 (PMC8879837; doi:10.3390/v14020250)
Supplement: Supplementary file 1 [file viruses-14-00250-s001.zip]

Archive with 1 entries (1 files):
- viruses-1477927-supplementary.pdf
